# Supplementary material for: Antimicrobial and Antibiofilm Activities of Carvacrol, Amoxicillin and Salicylhydroxamic Acid Alone and in Combination vs. Helicobacter pylori: Towards a New Multi-Targeted Therapy
Source: Int J Mol Sci. 2023 Feb 24;24(5):4455. doi: 10.3390/ijms24054455 (PMC10002413; doi:10.3390/ijms24054455)
Supplement: Supplementary file 1 [file ijms-24-04455-s001.zip]

Archive with 1 entries (1 files):
- ijms-2180275-supplementary.pdf
